# Supplementary material for: Iodine Rearrangements of Tetraallylsilane and Synthesis of Silicon-Stereogenic Organosilanes
Source: Int J Mol Sci. 2024 Sep 17;25(18):9996. doi: 10.3390/ijms25189996 (PMC11432033; doi:10.3390/ijms25189996)
Supplement: Supplementary file 1 [file ijms-25-09996-s001.zip]

Archive with 1 entries (1 files):
- ijms-3182002-supplementary.pdf
